# Supplementary material for: Knock-Down of a Tonoplast Localized Low-Affinity Nitrate Transporter OsNPF7.2 Affects Rice Growth under High Nitrate Supply
Source: Front Plant Sci. 2016 Oct 25;7:1529. doi: 10.3389/fpls.2016.01529 (PMC5078692; doi:10.3389/fpls.2016.01529)
Supplement: Supplementary file 1 [file Table_1.xlsx]

## Sheet: Sheet1
Supplementary Table 1. Primers used in the vector construct.
Gene	Primer Name	Sequence	Purpose and note
OsNPF7.2	OsNRT1.2-RT/F	AAGCCTGGGAAGGGAAGCA	RT-PCR
	OsNRT1.2-RT/R	GAGGGAGATGAGGATGGTGTTGT
	OsNRT1.2-qRT/F	AAGACACTGACCTCTTCGGC	qPCR
	OsNRT1.2-qRT/R	CGCCGCGTTTCTTATCCTTG
	OsNRT1.2-p/F	GAGCTCAGCTACCTTTCCTAAGGTCCA	Amplify promoter for promoter: GUS construction
	OsNRT1.2-p/R	CCATGGGCCGAAGAGGTCAGTGTCTT
	OsNRT1.2-i1/F	GGTACCACTAGTAGGAGAGCCGAGCGAGAGCG	5′ UTR of OsNPF7.2 for the OsNPF7.2-RNAi
	OsNRT1.2-i1/R	GGATCCGAGCTCCGCCGAAGAGGTCAGTGTCT
	OsNRT1.2-cD/F	ATGGACGCCGGAGACG	Amplify CDS of OsNPF7.2. Add enzymes in different use.
	OsNRT1.2-cD/R	TCACGAGAGCACGGTCTTG
EGFP	EGFP-cD/F	agcGGTACCAATGGTGAGCAAGGGCGA	Replace nEYFP to EGFP
	EGFP-cD/R	gcTCTAGATTACTTGTACAGCTCGTCCATGC
mCherry	mcherry-cD/F	agcGGTACCAATGGTGAGCAAGGGCG	Replace nEYFP to mCherry
	mcherry-cD/R	gcTCTAGATTAAGATCTGTACAGCTCGTCC
OsTPKa	OsTPKa-cD/F	gcCTCGAGATGGATGACAACAGCATTCAGC	Amplify CDS of OsTPKa
	OsTPKa-cD/R	gcGAATTCCTGAGCAGATTGTGCTAGGGT
	EGFPlin-F	AATTCGGAGGTGGTTCCGGAGGTGGAAGTGGGGTAC	Add linker to 35S: OsNPF7.2: EGFP
	EGFPlin-R	CCCACTTCCACCTCCGGAACCACCTCCG
PTR2	PTR2-cD/F	aaaGGATCCATGCTCAACCATCCCAG	Amplify PTR2
	PTR2-cD/R	gggTCTAGACTAATGGTGATGGTGATGGTGATATTTGGTGGTGGATC
AtNPF6.3	CHL1-cD/F	gtcAGATCTATGTCTCTTCCTGAAACTAAATCTG	Amplify AtNPF6.3
	CHL1-cD/R	tgACTAGTTCAATGACCCATTGGAATACTC
OsNPF7.2	muta-a	ATTACGCCAAGCTCTAATACGACTC	To mutant LL to AA. At first round, a and b coupled, b and c coupled, then added the two fragments together to amplify the whole fragment then cut by restriction enzyme and liagated to the pT7Ts-OsNPF7.2
	muta-b	CTCGGGTGCTGCCGCCGCGCGCTGTCCGCTC
	muta-c	CGCGGCGGCAGCACCCGAGAGTCACGGACCAA
	muta-d	TCGACGCAGAGGTAGAACCAG
	delN-b	GTGACTCTCGGGCGCCGCGCGCTGTCCGCTC	To delete LL
	delN-c	CAGCGCGCGGCGCCCGAGAGTCACGGACCAA
